# Supplementary material for: Whole Genome Analysis of Ovarian Granulosa Cell Tumors Reveals Tumor Heterogeneity and a High-Grade TP53-Specific Subgroup
Source: Cancers (Basel). 2020 May 21;12(5):1308. doi: 10.3390/cancers12051308 (PMC7281495; doi:10.3390/cancers12051308)
Supplement: Supplementary file 1 [file cancers-12-01308-s001.zip]

Archive with 2 entries (2 files):
- cancers-796571-suppl-figures.pdf
- cancers-796571-suppl-tables.xlsx
